# Supplementary material for: The Semantics of Natural Objects and Tools in the Brain: A Combined Behavioral and MEG Study
Source: Brain Sci. 2022 Jan 12;12(1):97. doi: 10.3390/brainsci12010097 (PMC8774003; doi:10.3390/brainsci12010097)
Supplement: Supplementary file 1 [file brainsci-12-00097-s001.zip]

Archive with 1 entries (1 files):
- brainsci-1461760-supplementary.pdf
